# Supplementary material for: Single-cell and immune-context integration identifies basement-membrane/metastasis signatures that sharpen bladder-cancer diagnosis and prognosis
Source: Discov Oncol. 2026 Jan 14;17:278. doi: 10.1007/s12672-026-04440-3 (PMC12891303; doi:10.1007/s12672-026-04440-3)
Supplement: Supplementary file 2 — Supplementary Material 2. [file 12672_2026_4440_MOESM2_ESM.xlsx]

## Sheet: Table1
Table S1.Risk coefficients for each gene
Gene	Full name	coef	HR	95% CI	p-value
SERPINF1	Serpin Family F Member 1	0.2579	1.2942	1.0834-1.5460	0.00446
DDR2	Discoidin Domain Receptor Tyrosine Kinase 2	-0.5221	0.5933	0.4165-0.8449	0.00381
SLIT2	Slit Guidance Ligand 2	0.3052	1.3569	1.0192-1.8063	0.0365
HSPG2	Heparan Sulfate Proteoglycan 2	0.4044	1.4984	1.1885-1.8892	0.000624
ECM1	Extracellular Matrix Protein 1	0.2884	1.3343	1.1536-1.5434	0.000103
RECK	Reversion-Inducing Cysteine-Rich Protein with Kazal Motifs	-0.2689	0.7642	0.5443-1.0731	0.121

## Sheet: Table2
Table S2. enrichment pathways
GO	KEGG	GSEA	GSEA
		high-risk	low-risk
small GTPase-mediated signal transduction	PI3K−Akt signaling pathway	Arrhythmogenic Right Ventricular Cardiomyopathy	Cardiac muscle contraction
cell–substrate junction	Human papillomavirus infection	ECM–Receptor Interaction	Oxidative phosphorylation
focal adhesion	MAPK signaling pathway	Focal adhesion	Ribosome
